# Supplementary material for: In Vitro Biological Evaluation of Aprepitant Based 177Lu-Radioconjugates
Source: Pharmaceutics. 2022 Mar 10;14(3):607. doi: 10.3390/pharmaceutics14030607 (PMC8949964; doi:10.3390/pharmaceutics14030607)
Supplement: Supplementary file 1 [file pharmaceutics-14-00607-s001.zip]

Archive with 1 entries (1 files):
- pharmaceutics-1611282 - Supplementary materials.pdf
